# Supplementary material for: Inhibition of Phytopathogenic and Beneficial Fungi Applying Silver Nanoparticles In Vitro
Source: Molecules. 2022 Nov 23;27(23):8147. doi: 10.3390/molecules27238147 (PMC9738576; doi:10.3390/molecules27238147)
Supplement: Supplementary file 1 [file molecules-27-08147-s001.zip]

Archive with 1 entries (1 files):
- molecules-1967384-supplementary.pdf
